# Supplementary material for: Prevalence of Occult Central Lymph Node Metastasis by Tumor Size in Papillary Thyroid Carcinoma: A Systematic Review and Meta-Analysis
Source: Curr Oncol. 2023 Aug 2;30(8):7335–50. doi: 10.3390/curroncol30080532 (PMC10453273; doi:10.3390/curroncol30080532)
Supplement: Supplementary file 1 [file curroncol-30-00532-s001.zip]

Archive with 2 entries (2 files):
- Supplemental Figure 1 Baujat Leave one out.pdf
- Supplemental Figure 2 Funnel Egger.pdf
